# Supplementary material for: Genome-wide association study for the extractable phenolic profile and coat color of common bean seeds (Phaseolus vulgaris L.)
Source: BMC Plant Biol. 2023 Mar 23;23:158. doi: 10.1186/s12870-023-04177-z (PMC10035135; doi:10.1186/s12870-023-04177-z)
Supplement: Supplementary file 4 — Additional file 4. Arabidopsis thaliana genes involved in the phenylpropanoid pathway (http://www.arabidosis.net). [file 12870_2023_4177_MOESM4_ESM.xlsx]

## Sheet: Hoja1
Additional File 4. Arabidopsis thaliana genes involved in the phenylpropanoid pathway (www.arabidosis.net)
	Gene symbol	Geneidentifier	Protein identifier	Function	Phenylpropanoid pathway	Reference	Significant blast
1	AtPAL1	AT2G37040	NP_181241.1	PAL1 – PHE ammonia lyase 1	structural gene	see Han et al. 2021	yes (see Table S4)
2	AtPAL2	AT3G53260	NP_190894.1	phenylalanine ammonia-lyase 2	structural gene	see Han et al. 2021	yes (see Table S4)
3	AtPAL3	AT5G04230	NP_001190223.1	phenylalanine ammonia-lyase 3	structural gene	see Han et al. 2021	yes (see Table S4)
4	AtPAL4	AT3G10340	NP_187645.1	phenylalanine ammonia-lyase 4	structural gene	see Han et al. 2021	yes (see Table S4)
5	AtC4H	AT2G30490	NP_180607.1	cinnamate-4-hydroxylase	structural gene	see Han et al. 2021	yes (see Table S4)
6	At4CL1	AT1G51680	NP_001077697.1	4-coumarate:CoA ligase 1	structural gene	see Han et al. 2021	no
7	At4CL2	AT3G21240	NP_188761.1	4-coumarate:CoA ligase 2	structural gene	see Han et al. 2021	no
8	At4CL3	AT1G65060	NP_176686.1	4-coumarate:CoA ligase 3	structural gene	see Han et al. 2021	no
9	At4CL5	AT3G21230	NP_188760.3	4-coumarate:CoA ligase 5	structural gene	see Han et al. 2021	no
10	AtCOMT	AT5G54160	NP_200227.1	flavonol 3?-O-methyltransferase	structural gene	Muzac et al. 2000	yes (see Table S4)
11	AtUGT71C4	AT1G07250	NP_563784.2	UDP-glucosyl transferase 71C4	structural gene	Lim et al. 2004	yes (see Table S4)
12	AtCHS(TT4)	AT5G13930	NP_196897.1	Chalcone and stilbene synthase family protein	structural gene	see Han et al. 2021	no
13	AtCHI(TT5)	AT3G55120	NP_191072.1	Chalcone-flavanone isomerase family protein	structural gene	see Han et al. 2021	no
14	AtF3H	AT3G51240	NP_190692.1	flavanone 3-hydroxylase	structural gene	see Han et al. 2021	yes (see Table S4)
15	AtF3'H	AT5G07990	NP_196416.1	Cytochrome P450 superfamily protein (CYP75B1)	structural gene	see Han et al. 2021	yes (see Table S4)
16	AtFLS1	AT5G08640	NP_001190266.1	flavonol synthase 1	structural gene	see Han et al. 2021	yes (see Table S4)
17	AtFSL2	AT5G63580	NP_201163.1	flavonol synthase 2	structural gene	see Han et al. 2021	yes (see Table S4)
18	AtFLS3	AT5G63590	NP_201164.1	flavonol synthase 3	structural gene	see Han et al. 2021	yes (see Table S4)
19	AtFLS4	AT5G63595	NP_680463.1	flavonol synthase 4	structural gene	see Han et al. 2021	yes (see Table S4)
20	AtFLS5	AT5G63600	NP_001032131.1	flavonol synthase 5	structural gene	see Han et al. 2021	yes (see Table S4)
21	AtFLS6	AT5G43935	NP_680388.1	flavonol synthase 6	structural gene	see Han et al. 2021	yes (see Table S4)
22	AtDFR(TT3)	AT5G42800	NP_199094.1	dihydroflavonol 4-reductase	structural gene	see Han et al. 2021	yes (see Table S4)
23	AtANS	AT4G22880	NP_001320035.1	leucoanthocyanidin dioxygenase	structural gene	see Han et al. 2021	yes (see Table S4)
24	AtUGT79B1	AT5G54060	NP_200217.1	UDP-glucose:flavonoid 3-o-glucosyltransferase	structural gene	see Han et al. 2021	yes (see Table S4)
25	AtUGT75C1	AT4G14090	NP_193146.1	UDP-Glycosyltransferase superfamily protein	structural gene	see Han et al. 2021	yes (see Table S4)
26	AtUGT78D2	AT5G17050	NP_197207.1	UDP-glucosyl transferase 78D2	structural gene	see Han et al. 2021	yes (see Table S4)
27	AtUGT84A2	AT3G21560	NP_188793.1	UDP-Glycosyltransferase superfamily protein	structural gene	see Han et al. 2021	yes (see Table S4)
28	At5MAT	AT3G29590	NP_189600.1	HXXXD-type acyl-transferase family protein	structural gene	see Han et al. 2021	yes (see Table S4)
29	AtA3G6''p-CouT1	AT1G03940	NP_171890.1	HXXXD-type acyl-transferase family protein	structural gene	see Han et al. 2021	yes (see Table S4)
30	AtA3G6''p-CouT2	AT1G03495	NP_171849.3	HXXXD-type acyl-transferase family protein	structural gene	see Han et al. 2021	yes (see Table S4)
31	AtSCPL10	AT2G23000	NP_179883.1	serine carboxypeptidase-like 10	structural gene	see Han et al. 2021	yes (see Table S4)
32	AtMYB11	AT3G62610	NP_191820.1	myb domain protein 11	regulatory gene	see Han et al. 2021	yes (see Table S4)
33	AtMYB12	AT2G47460	NP_182268.1	myb domain protein 12	regulatory gene	see Han et al. 2021	yes (see Table S4)
34	AtMYB111	AT5G49330	NP_199744.1	myb domain protein 111	regulatory gene	see Han et al. 2021	yes (see Table S4)
35	AtPAP1	AT1G56650	NP_176057.1	production of anthocyanin pigment 1	regulatory gene	see Han et al. 2021	yes (see Table S4)
36	AtPAP2	AT1G66390	NP_176813.1	myb domain protein 90	regulatory gene	see Han et al. 2021	yes (see Table S4)
37	AtMYB113	AT1G66370	NP_176811.1	myb domain protein 113	regulatory gene	see Han et al. 2021	yes (see Table S4)
38	AtMYB114	AT1G66380	NP_176812.1	myb domain protein 114	regulatory gene	see Han et al. 2021	yes (see Table S4)
39	AtTT2	AT5G35550	NP_198405.1	Duplicated homeodomain-like superfamily protein	regulatory gene	see Han et al. 2021	yes (see Table S4)
40	AtTT8	AT4G09820	NP_192720.2	basic helix-loop-helix (bHLH) DNA-binding superfamily protein	regulatory gene	see Han et al. 2021	yes (see Table S4)
41	AtGL3	AT5G41315	NP_680372.1	basic helix-loop-helix (bHLH) DNA-binding superfamily protein	regulatory gene	see Han et al. 2021	yes (see Table S4)
42	AtEGL3	AT1G63650	NP_001185302.1	basic helix-loop-helix (bHLH) DNA-binding superfamily protein	regulatory gene	see Han et al. 2021	yes (see Table S4)
43	AtTTG1	AT5G24520	NP_001318637.1	Transducin/WD40 repeat-like superfamily protein	regulatory gene	see Han et al. 2021	no
44	AtMYBL2	AT1G71030	NP_177259.1	MYB-like 2	regulatory gene	see Han et al. 2021	yes (see Table S4)
45	AtMYB4	AT4G38620	NP_195574.1	myb domain protein 4	regulatory gene	see Han et al. 2021	yes (see Table S4)
46	AtCPC	AT2G46410	NP_182164.1	Homeodomain-like superfamily protein	regulatory gene	see Han et al. 2021	no
47	AtSPL9	AT2G42200	NP_181749.1	squamosa promoter binding protein-like 9	regulatory gene	see Han et al. 2021	no
48	AtTT12	AT3G59030	NP_191462.1	MATE efflux family protein	transport gene	see Han et al. 2021	yes (see Table S4)
49	AtTT13	AT1G17260	NP_173169.2	autoinhibited H[+]-ATPase	transport gene	see Han et al. 2021	yes (see Table S4)
50	AtTT19	AT5G17220	NP_197224.1	glutathione S-transferase phi 12	transport gene	see Han et al. 2021	no
