# Supplementary material for: Genome-wide association study for the extractable phenolic profile and coat color of common bean seeds (Phaseolus vulgaris L.)
Source: BMC Plant Biol. 2023 Mar 23;23:158. doi: 10.1186/s12870-023-04177-z (PMC10035135; doi:10.1186/s12870-023-04177-z)
Supplement: Supplementary file 5 — Additional file 5. Significant alignments (E-value cutoff ≤ 1E-25) derived from the Blastp conducted between the genes located in each QTL and the 50 Arabidopsis thaliana genes considered (Additional file 5). [file 12870_2023_4177_MOESM5_ESM.xlsx]

## Sheet: Hoja1
Additional File 5. Significant alignments (E-value cutoff ≤ 1E-25) derived from the Blastp conducted between the genes located in each QTL and the 50 Arabidopsis thaliana genes considered (Additional File 5).
Phaseolus gene	QTL	Arabidopsis gene	Arabidopsis protein	% Identity	E-value	Type of gene in the Phenylpropanoid Pathway
Phvul.001G019200	Phe_Pv01(1.3)	AT4G38620	NP_195574.1	47.525	2.57e-25	regulatory gene
Phvul.001G019200	Phe_Pv01(1.3)	AT5G35550	NP_198405.1	42.202	2.27e-25	regulatory gene
Phvul.001G019500	Phe_Pv01(1.3)	AT2G23000	NP_179883.1	31.178	1.75e-54	structural gene
Phvul.001G265400	C_Pv01(50.9)	AT4G14090	NP_193146.1	47.425	8.39e-144	structural gene
Phvul.001G265400	C_Pv01(50.9)	AT3G21560	NP_188793.1	37.234	3.1e-92	structural gene
Phvul.001G265400	C_Pv01(50.9)	AT5G17050	NP_197207.1	28.81	5.5e-38	structural gene
Phvul.001G265400	C_Pv01(50.9)	AT1G07250	NP_563784.2	26.572	6.02e-37	structural gene
Phvul.001G268700	C_Pv01(50.9)	AT5G54160	NP_200227.1	33.968	6.77e-58	structural gene
Phvul.002G154600	Phe_Pv02(30.8)	AT3G59030	NP_191462.1	29.719	1.15e-60	transport gene
Phvul.002G154600	Phe_Pv02(30.8)	AT3G59030	NP_191462.1	29.496	5.16e-44	transport gene
Phvul.002G159700	Phe_Pv02(30.8)	AT4G38620	NP_195574.1	61.207	2.04e-52	regulatory gene
Phvul.002G159700	Phe_Pv02(30.8)	AT2G47460	NP_182268.1	56.818	8.56e-52	regulatory gene
Phvul.002G159700	Phe_Pv02(30.8)	AT5G49330	NP_199744.1	59.35	4.78e-50	regulatory gene
Phvul.002G159700	Phe_Pv02(30.8)	AT3G62610	NP_191820.1	56.589	1.08e-49	regulatory gene
Phvul.002G159700	Phe_Pv02(30.8)	AT5G35550	NP_198405.1	60	2.77e-44	regulatory gene
Phvul.002G159700	Phe_Pv02(30.8)	AT1G66380	NP_176812.1	52.885	1.06e-37	regulatory gene
Phvul.002G159700	Phe_Pv02(30.8)	AT1G66390	NP_176813.1	40.351	1.1e-36	regulatory gene
Phvul.002G159700	Phe_Pv02(30.8)	AT1G56650	NP_176057.1	38.462	2.39e-36	regulatory gene
Phvul.002G159700	Phe_Pv02(30.8)	AT1G66370	NP_176811.1	42.647	6.54e-35	regulatory gene
Phvul.002G159700	Phe_Pv02(30.8)	AT5G35550	NP_198405.1	66.216	6.78e-31	regulatory gene
Phvul.002G159700	Phe_Pv02(30.8)	AT1G66380	NP_176812.1	58.333	2.1e-28	regulatory gene
Phvul.002G159700	Phe_Pv02(30.8)	AT1G66380	NP_176812.1	48.193	1.38e-25	regulatory gene
Phvul.002G183900	C_Pv02(33.7)	AT4G22880	NP_001320035.1	34.65	8.38e-57	structural gene
Phvul.002G183900	C_Pv02(33.7)	AT4G22880	NP_001320035.1	34.65	8.38e-57	structural gene
Phvul.002G183900	C_Pv02(33.7)	AT4G22880	NP_001320035.1	34.65	8.38e-57	structural gene
Phvul.002G183900	C_Pv02(33.7)	AT5G08640	NP_001190266.1	34.877	1.22e-52	structural gene
Phvul.002G183900	C_Pv02(33.7)	AT5G08640	NP_001190266.1	34.877	1.22e-52	structural gene
Phvul.002G183900	C_Pv02(33.7)	AT3G51240	NP_190692.1	32.095	6.67e-42	structural gene
Phvul.002G183900	C_Pv02(33.7)	AT5G63590	NP_201164.1	32.993	7.56e-40	structural gene
Phvul.002G183900	C_Pv02(33.7)	AT5G63600	NP_001032131.1	29.11	1.85e-36	structural gene
Phvul.002G183900	C_Pv02(33.7)	AT5G63600	NP_001032131.1	29.352	5.86e-36	structural gene
Phvul.002G183900	C_Pv02(33.7)	AT5G43935	NP_680388.1	29.412	9.85e-33	structural gene
Phvul.002G183900	C_Pv02(33.7)	AT3G51240	NP_190692.1	31.818	6.79e-30	structural gene
Phvul.002G183900	C_Pv02(33.7)	AT5G63580	NP_201163.1	33.333	3.25e-29	structural gene
Phvul.002G183900	C_Pv02(33.7)	AT5G63595	NP_680463.1	30.576	4.71e-29	structural gene
Phvul.002G183900	C_Pv02(33.7)	AT5G63580	NP_201163.1	33.333	5.32e-29	structural gene
Phvul.002G211500	Phe_Pv02(37.3)	AT4G22880	NP_001320035.1	31.962	9.86e-50	structural gene
Phvul.002G211500	Phe_Pv02(37.3)	AT4G22880	NP_001320035.1	31.962	9.86e-50	structural gene
Phvul.002G211500	Phe_Pv02(37.3)	AT4G22880	NP_001320035.1	31.962	9.86e-50	structural gene
Phvul.002G211500	Phe_Pv02(37.3)	AT5G08640	NP_001190266.1	32.414	4.66e-46	structural gene
Phvul.002G211500	Phe_Pv02(37.3)	AT5G08640	NP_001190266.1	32.414	4.66e-46	structural gene
Phvul.002G211500	Phe_Pv02(37.3)	AT5G63590	NP_201164.1	32.069	7.67e-44	structural gene
Phvul.002G211500	Phe_Pv02(37.3)	AT3G51240	NP_190692.1	33.333	1.4e-41	structural gene
Phvul.002G211500	Phe_Pv02(37.3)	AT5G63600	NP_001032131.1	28.322	2.67e-38	structural gene
Phvul.002G211500	Phe_Pv02(37.3)	AT5G63600	NP_001032131.1	28.571	1.97e-37	structural gene
Phvul.002G211500	Phe_Pv02(37.3)	AT5G63595	NP_680463.1	28.279	6.05e-33	structural gene
Phvul.002G211500	Phe_Pv02(37.3)	AT3G51240	NP_190692.1	34.703	1.33e-32	structural gene
Phvul.002G211500	Phe_Pv02(37.3)	AT5G43935	NP_680388.1	29.259	7.34e-31	structural gene
Phvul.002G211500	Phe_Pv02(37.3)	AT5G63580	NP_201163.1	28.821	5.02e-28	structural gene
Phvul.002G211500	Phe_Pv02(37.3)	AT5G63580	NP_201163.1	28.634	7.93e-28	structural gene
Phvul.002G315400	C_Pv02(47.9)	AT5G07990	NP_196416.1	41.752	9.13e-117	structural gene
Phvul.002G315400	C_Pv02(47.9)	AT2G30490	NP_180607.1	30.042	9.92e-52	structural gene
Phvul.002G317000	C_Pv02(47.9)	AT2G47460	NP_182268.1	62.5	3.38e-43	regulatory gene
Phvul.002G317000	C_Pv02(47.9)	AT4G38620	NP_195574.1	59.322	1.14e-41	regulatory gene
Phvul.002G317000	C_Pv02(47.9)	AT5G49330	NP_199744.1	60.577	2.3e-41	regulatory gene
Phvul.002G317000	C_Pv02(47.9)	AT3G62610	NP_191820.1	59.615	3.03e-41	regulatory gene
Phvul.002G317000	C_Pv02(47.9)	AT5G35550	NP_198405.1	59.048	3.62e-40	regulatory gene
Phvul.002G317000	C_Pv02(47.9)	AT1G66380	NP_176812.1	57.692	1.2e-37	regulatory gene
Phvul.002G317000	C_Pv02(47.9)	AT1G56650	NP_176057.1	58.654	2.52e-37	regulatory gene
Phvul.002G317000	C_Pv02(47.9)	AT1G66370	NP_176811.1	58.654	8.71e-37	regulatory gene
Phvul.002G317000	C_Pv02(47.9)	AT1G66390	NP_176813.1	57.692	2.93e-36	regulatory gene
Phvul.002G317000	C_Pv02(47.9)	AT5G35550	NP_198405.1	61.039	1.87e-27	regulatory gene
Phvul.002G317000	C_Pv02(47.9)	AT1G66380	NP_176812.1	56.41	2.34e-25	regulatory gene
Phvul.002G317000	C_Pv02(47.9)	AT1G66380	NP_176812.1	60.563	5.97e-25	regulatory gene
Phvul.002G317400	C_Pv02(47.9)	AT1G17260	NP_173169.2	26.254	5.64e-40	transport gene
Phvul.004G011400	Phe_Pv04(1.2)	AT4G38620	NP_195574.1	48.485	4.81e-25	regulatory gene
Phvul.004G011400	Phe_Pv04(1.2)	AT5G35550	NP_198405.1	45.455	4.94e-25	regulatory gene
Phvul.004G012500	Phe_Pv04(1.2)	AT5G42800	NP_199094.1	31.225	1.32e-25	structural gene
Phvul.006G015400	C_Pv06(6.6)	AT5G07990	NP_196416.1	48.918	3.37e-162	structural gene
Phvul.006G015400	C_Pv06(6.6)	AT2G30490	NP_180607.1	28.571	1.35e-52	structural gene
Phvul.006G017500	C_Pv06(4.2)	AT3G21560	NP_188793.1	30.266	5.12e-73	structural gene
Phvul.006G017500	C_Pv06(4.2)	AT5G17050	NP_197207.1	31.868	1.3e-60	structural gene
Phvul.006G017500	C_Pv06(4.2)	AT4G14090	NP_193146.1	27.557	4.21e-48	structural gene
Phvul.006G017500	C_Pv06(4.2)	AT1G07250	NP_563784.2	25.767	1.94e-35	structural gene
Phvul.006G017600	C_Pv06(4.2)	AT3G21560	NP_188793.1	27.097	3.78e-57	structural gene
Phvul.006G017600	C_Pv06(4.2)	AT5G17050	NP_197207.1	31.868	1.77e-54	structural gene
Phvul.006G017600	C_Pv06(4.2)	AT4G14090	NP_193146.1	28.942	3.76e-45	structural gene
Phvul.006G017600	C_Pv06(4.2)	AT1G07250	NP_563784.2	29.444	1.25e-35	structural gene
Phvul.006G018800	C_Pv06(4.2)	AT5G07990	NP_196416.1	42.257	5.86e-106	structural gene
Phvul.006G018800	C_Pv06(4.2)	AT2G30490	NP_180607.1	27.005	1.09e-30	structural gene
Phvul.006G201100	C_Pv06(29.4)	AT5G17050	NP_197207.1	43.556	6.6e-128	structural gene
Phvul.006G201100	C_Pv06(29.4)	AT3G21560	NP_188793.1	25.104	7.95e-39	structural gene
Phvul.006G201100	C_Pv06(29.4)	AT4G14090	NP_193146.1	26.898	1.59e-33	structural gene
Phvul.006G201100	C_Pv06(29.4)	AT1G07250	NP_563784.2	30.116	2.4e-29	structural gene
Phvul.006G205500	C_Pv06(29.4)	AT3G21560	NP_188793.1	29.779	2.07e-70	structural gene
Phvul.006G205500	C_Pv06(29.4)	AT5G17050	NP_197207.1	28.571	4.97e-54	structural gene
Phvul.006G205500	C_Pv06(29.4)	AT4G14090	NP_193146.1	28.747	1.08e-47	structural gene
Phvul.006G205500	C_Pv06(29.4)	AT1G07250	NP_563784.2	26.295	6.19e-37	structural gene
Phvul.006G205600	C_Pv06(29.4)	AT3G21560	NP_188793.1	29.268	2.06e-67	structural gene
Phvul.006G205600	C_Pv06(29.4)	AT5G17050	NP_197207.1	28.601	7.74e-52	structural gene
Phvul.006G205600	C_Pv06(29.4)	AT4G14090	NP_193146.1	28.745	1.8e-43	structural gene
Phvul.006G205600	C_Pv06(29.4)	AT1G07250	NP_563784.2	25.806	5.61e-36	structural gene
Phvul.006G205700	C_Pv06(29.4)	AT3G21560	NP_188793.1	28.4	4.78e-64	structural gene
Phvul.006G205700	C_Pv06(29.4)	AT5G17050	NP_197207.1	28.986	2.75e-53	structural gene
Phvul.006G205700	C_Pv06(29.4)	AT4G14090	NP_193146.1	26.733	3.47e-40	structural gene
Phvul.006G205700	C_Pv06(29.4)	AT1G07250	NP_563784.2	30.314	1.37e-34	structural gene
Phvul.007G171333	C_Pv07(28.6)	AT4G09820	NP_192720.2	73.206	6.61e-107	regulatory gene
Phvul.007G171333	C_Pv07(28.6)	AT1G63650	NP_001185302.1	46.281	2.73e-63	regulatory gene
Phvul.007G171333	C_Pv07(28.6)	AT1G63650	NP_001185302.1	46.281	2.73e-63	regulatory gene
Phvul.007G171333	C_Pv07(28.6)	AT1G63650	NP_001185302.1	46.281	2.73e-63	regulatory gene
Phvul.007G171333	C_Pv07(28.6)	AT5G41315	NP_680372.1	47.685	1.48e-60	regulatory gene
Phvul.007G171333	C_Pv07(28.6)	AT5G41315	NP_680372.1	48.131	1.57e-60	regulatory gene
Phvul.007G171333	C_Pv07(28.6)	AT5G41315	NP_680372.1	47.685	1.66e-60	regulatory gene
Phvul.007G171333	C_Pv07(28.6)	AT4G09820	NP_192720.2	36.461	2.68e-58	regulatory gene
Phvul.007G171333	C_Pv07(28.6)	AT1G63650	NP_001185302.1	29.766	2.2e-32	regulatory gene
Phvul.007G171333	C_Pv07(28.6)	AT1G63650	NP_001185302.1	29.766	2.2e-32	regulatory gene
Phvul.007G171333	C_Pv07(28.6)	AT1G63650	NP_001185302.1	29.766	2.2e-32	regulatory gene
Phvul.007G215800	C_Pv07(33.4)	AT2G47460	NP_182268.1	42.278	3.02e-79	regulatory gene
Phvul.007G215800	C_Pv07(33.4)	AT3G62610	NP_191820.1	41.935	1.78e-78	regulatory gene
Phvul.007G215800	C_Pv07(33.4)	AT5G49330	NP_199744.1	56.561	4.78e-76	regulatory gene
Phvul.007G215800	C_Pv07(33.4)	AT4G38620	NP_195574.1	71.552	1.54e-58	regulatory gene
Phvul.007G215800	C_Pv07(33.4)	AT5G35550	NP_198405.1	60.87	8.22e-45	regulatory gene
Phvul.007G215800	C_Pv07(33.4)	AT1G66380	NP_176812.1	60	5.07e-42	regulatory gene
Phvul.007G215800	C_Pv07(33.4)	AT1G66390	NP_176813.1	54.032	1.49e-41	regulatory gene
Phvul.007G215800	C_Pv07(33.4)	AT1G56650	NP_176057.1	59.048	5.79e-41	regulatory gene
Phvul.007G215800	C_Pv07(33.4)	AT1G66370	NP_176811.1	54.783	7.41e-40	regulatory gene
Phvul.007G215800	C_Pv07(33.4)	AT5G35550	NP_198405.1	64.634	4.82e-31	regulatory gene
Phvul.007G215800	C_Pv07(33.4)	AT1G66380	NP_176812.1	63.38	2.6e-30	regulatory gene
Phvul.007G215800	C_Pv07(33.4)	AT1G66380	NP_176812.1	53.571	3.48e-27	regulatory gene
Phvul.008G034000	Phe/C_Pv08(2.7)	AT3G21560	NP_188793.1	30.149	6.67e-58	structural gene
Phvul.008G034000	Phe/C_Pv08(2.7)	AT4G14090	NP_193146.1	30.11	1.72e-52	structural gene
Phvul.008G034000	Phe/C_Pv08(2.7)	AT1G07250	NP_563784.2	30.847	1.16e-35	structural gene
Phvul.008G034000	Phe/C_Pv08(2.7)	AT5G17050	NP_197207.1	31.12	3.21e-35	structural gene
Phvul.008G034100	Phe/C_Pv08(2.7)	AT3G21560	NP_188793.1	31.027	4.23e-63	structural gene
Phvul.008G034100	Phe/C_Pv08(2.7)	AT4G14090	NP_193146.1	28.078	3.01e-52	structural gene
Phvul.008G034100	Phe/C_Pv08(2.7)	AT1G07250	NP_563784.2	25.897	1.89e-31	structural gene
Phvul.008G034200	Phe/C_Pv08(2.7)	AT3G21560	NP_188793.1	29.851	4.69e-51	structural gene
Phvul.008G034200	Phe/C_Pv08(2.7)	AT4G14090	NP_193146.1	28	1.17e-47	structural gene
Phvul.008G034200	Phe/C_Pv08(2.7)	AT5G17050	NP_197207.1	26.303	1.47e-40	structural gene
Phvul.008G034200	Phe/C_Pv08(2.7)	AT1G07250	NP_563784.2	29.762	1.09e-39	structural gene
Phvul.008G034300	Phe/C_Pv08(2.7)	AT3G21560	NP_188793.1	29.958	1.5e-60	structural gene
Phvul.008G034300	Phe/C_Pv08(2.7)	AT4G14090	NP_193146.1	30.635	8.99e-54	structural gene
Phvul.008G034300	Phe/C_Pv08(2.7)	AT5G17050	NP_197207.1	25.708	6.55e-36	structural gene
Phvul.008G034300	Phe/C_Pv08(2.7)	AT1G07250	NP_563784.2	26.444	1.28e-31	structural gene
Phvul.008G035800	Phe/C_Pv08(2.7)	AT3G21560	NP_188793.1	30	4.37e-64	structural gene
Phvul.008G035800	Phe/C_Pv08(2.7)	AT4G14090	NP_193146.1	28.294	1.11e-53	structural gene
Phvul.008G035800	Phe/C_Pv08(2.7)	AT5G17050	NP_197207.1	25.828	4.58e-39	structural gene
Phvul.008G035800	Phe/C_Pv08(2.7)	AT1G07250	NP_563784.2	33.6	4.44e-32	structural gene
Phvul.008G038000	Phe/C_Pv08(2.7)	AT4G38620	NP_195574.1	63.636	2.85e-62	regulatory gene
Phvul.008G038000	Phe/C_Pv08(2.7)	AT5G49330	NP_199744.1	68.103	2.44e-57	regulatory gene
Phvul.008G038000	Phe/C_Pv08(2.7)	AT2G47460	NP_182268.1	66.379	1.22e-54	regulatory gene
Phvul.008G038000	Phe/C_Pv08(2.7)	AT3G62610	NP_191820.1	66.379	3.03e-54	regulatory gene
Phvul.008G038000	Phe/C_Pv08(2.7)	AT5G35550	NP_198405.1	65.421	2.73e-44	regulatory gene
Phvul.008G038000	Phe/C_Pv08(2.7)	AT1G66380	NP_176812.1	60.952	6.76e-42	regulatory gene
Phvul.008G038000	Phe/C_Pv08(2.7)	AT1G56650	NP_176057.1	53.175	1.22e-40	regulatory gene
Phvul.008G038000	Phe/C_Pv08(2.7)	AT1G66390	NP_176813.1	59.048	1.53e-40	regulatory gene
Phvul.008G038000	Phe/C_Pv08(2.7)	AT1G66370	NP_176811.1	55.932	3.21e-40	regulatory gene
Phvul.008G038000	Phe/C_Pv08(2.7)	AT5G35550	NP_198405.1	72.973	6.1e-32	regulatory gene
Phvul.008G038000	Phe/C_Pv08(2.7)	AT1G66380	NP_176812.1	67.606	3.06e-31	regulatory gene
Phvul.008G038000	Phe/C_Pv08(2.7)	AT1G66380	NP_176812.1	51.02	2.36e-29	regulatory gene
Phvul.008G038000	Phe/C_Pv08(2.7)	AT1G71030	NP_177259.1	54.444	7.4e-29	regulatory gene
Phvul.008G038000	Phe/C_Pv08(2.7)	AT1G71030	NP_177259.1	58.442	6.38e-28	regulatory gene
Phvul.008G038200	Phe/C_Pv08(2.7)	AT1G66380	NP_176812.1	77.477	6.77e-63	regulatory gene
Phvul.008G038200	Phe/C_Pv08(2.7)	AT1G66390	NP_176813.1	63.265	1.51e-61	regulatory gene
Phvul.008G038200	Phe/C_Pv08(2.7)	AT1G56650	NP_176057.1	62.329	2.89e-61	regulatory gene
Phvul.008G038200	Phe/C_Pv08(2.7)	AT1G66370	NP_176811.1	55.696	7.75e-58	regulatory gene
Phvul.008G038200	Phe/C_Pv08(2.7)	AT4G38620	NP_195574.1	43.684	4.77e-47	regulatory gene
Phvul.008G038200	Phe/C_Pv08(2.7)	AT1G66380	NP_176812.1	66.346	1.66e-46	regulatory gene
Phvul.008G038200	Phe/C_Pv08(2.7)	AT5G35550	NP_198405.1	61.905	1.19e-45	regulatory gene
Phvul.008G038200	Phe/C_Pv08(2.7)	AT1G66380	NP_176812.1	80.263	2.07e-42	regulatory gene
Phvul.008G038200	Phe/C_Pv08(2.7)	AT5G49330	NP_199744.1	37.438	4.88e-41	regulatory gene
Phvul.008G038200	Phe/C_Pv08(2.7)	AT2G47460	NP_182268.1	53.704	5.8e-40	regulatory gene
Phvul.008G038200	Phe/C_Pv08(2.7)	AT3G62610	NP_191820.1	41.558	1.53e-39	regulatory gene
Phvul.008G038200	Phe/C_Pv08(2.7)	AT5G35550	NP_198405.1	50.376	4.35e-33	regulatory gene
Phvul.008G038200	Phe/C_Pv08(2.7)	AT1G71030	NP_177259.1	61.194	2.05e-25	regulatory gene
Phvul.008G038200	Phe/C_Pv08(2.7)	AT1G71030	NP_177259.1	61.194	3.39e-25	regulatory gene
Phvul.008G038400	Phe/C_Pv08(2.7)	AT1G66380	NP_176812.1	67.692	7.64e-62	regulatory gene
Phvul.008G038400	Phe/C_Pv08(2.7)	AT1G66390	NP_176813.1	63.194	1.06e-60	regulatory gene
Phvul.008G038400	Phe/C_Pv08(2.7)	AT1G56650	NP_176057.1	66.142	5.89e-60	regulatory gene
Phvul.008G038400	Phe/C_Pv08(2.7)	AT1G66370	NP_176811.1	69.369	4.61e-54	regulatory gene
Phvul.008G038400	Phe/C_Pv08(2.7)	AT4G38620	NP_195574.1	49.032	1.33e-48	regulatory gene
Phvul.008G038400	Phe/C_Pv08(2.7)	AT5G35550	NP_198405.1	57.025	6.45e-46	regulatory gene
Phvul.008G038400	Phe/C_Pv08(2.7)	AT1G66380	NP_176812.1	71.591	5.37e-45	regulatory gene
Phvul.008G038400	Phe/C_Pv08(2.7)	AT1G66380	NP_176812.1	69.231	5.94e-42	regulatory gene
Phvul.008G038400	Phe/C_Pv08(2.7)	AT2G47460	NP_182268.1	51.695	3.57e-41	regulatory gene
Phvul.008G038400	Phe/C_Pv08(2.7)	AT5G49330	NP_199744.1	50.847	8.21e-41	regulatory gene
Phvul.008G038400	Phe/C_Pv08(2.7)	AT3G62610	NP_191820.1	48.485	2.27e-39	regulatory gene
Phvul.008G038400	Phe/C_Pv08(2.7)	AT5G35550	NP_198405.1	63.218	5e-33	regulatory gene
Phvul.008G038400	Phe/C_Pv08(2.7)	AT1G71030	NP_177259.1	62.687	1.19e-26	regulatory gene
Phvul.008G038400	Phe/C_Pv08(2.7)	AT1G71030	NP_177259.1	62.687	1.7e-26	regulatory gene
Phvul.008G038600	Phe/C_Pv08(2.7)	AT1G66380	NP_176812.1	76.577	2.63e-62	regulatory gene
Phvul.008G038600	Phe/C_Pv08(2.7)	AT1G66390	NP_176813.1	63.946	1.05e-61	regulatory gene
Phvul.008G038600	Phe/C_Pv08(2.7)	AT1G56650	NP_176057.1	62.329	5.65e-61	regulatory gene
Phvul.008G038600	Phe/C_Pv08(2.7)	AT1G66370	NP_176811.1	62.411	5.79e-58	regulatory gene
Phvul.008G038600	Phe/C_Pv08(2.7)	AT1G66380	NP_176812.1	65.385	8.95e-46	regulatory gene
Phvul.008G038600	Phe/C_Pv08(2.7)	AT4G38620	NP_195574.1	43.787	1.33e-45	regulatory gene
Phvul.008G038600	Phe/C_Pv08(2.7)	AT5G35550	NP_198405.1	60.952	4.56e-45	regulatory gene
Phvul.008G038600	Phe/C_Pv08(2.7)	AT1G66380	NP_176812.1	78.947	1.23e-41	regulatory gene
Phvul.008G038600	Phe/C_Pv08(2.7)	AT5G49330	NP_199744.1	32.328	1.22e-40	regulatory gene
Phvul.008G038600	Phe/C_Pv08(2.7)	AT2G47460	NP_182268.1	53.704	1.32e-39	regulatory gene
Phvul.008G038600	Phe/C_Pv08(2.7)	AT3G62610	NP_191820.1	43.151	1.44e-38	regulatory gene
Phvul.008G038600	Phe/C_Pv08(2.7)	AT5G35550	NP_198405.1	69.444	2.52e-32	regulatory gene
Phvul.008G038600	Phe/C_Pv08(2.7)	AT1G71030	NP_177259.1	59.701	7.01e-25	regulatory gene
Phvul.008G040166	Phe/C_Pv08(2.7)	AT5G54160	NP_200227.1	56.757	1.57e-55	structural gene
Phvul.008G040232	Phe/C_Pv08(2.7)	AT5G54160	NP_200227.1	42.188	1.59e-29	structural gene
Phvul.008G041500	Phe/C_Pv08(2.7)	AT4G38620	NP_195574.1	63.793	9.8e-53	regulatory gene
Phvul.008G041500	Phe/C_Pv08(2.7)	AT5G49330	NP_199744.1	57.937	4.9e-52	regulatory gene
Phvul.008G041500	Phe/C_Pv08(2.7)	AT3G62610	NP_191820.1	60.331	7.85e-50	regulatory gene
Phvul.008G041500	Phe/C_Pv08(2.7)	AT2G47460	NP_182268.1	57.025	1.28e-49	regulatory gene
Phvul.008G041500	Phe/C_Pv08(2.7)	AT5G35550	NP_198405.1	59.091	1.62e-44	regulatory gene
Phvul.008G041500	Phe/C_Pv08(2.7)	AT1G66370	NP_176811.1	56.522	1.68e-41	regulatory gene
Phvul.008G041500	Phe/C_Pv08(2.7)	AT1G66380	NP_176812.1	57.547	1.71e-41	regulatory gene
Phvul.008G041500	Phe/C_Pv08(2.7)	AT1G66390	NP_176813.1	56.604	1.3e-39	regulatory gene
Phvul.008G041500	Phe/C_Pv08(2.7)	AT1G56650	NP_176057.1	56.604	2.41e-39	regulatory gene
Phvul.008G041500	Phe/C_Pv08(2.7)	AT5G35550	NP_198405.1	67.568	2.05e-31	regulatory gene
Phvul.008G041500	Phe/C_Pv08(2.7)	AT1G66380	NP_176812.1	64.789	1.22e-30	regulatory gene
Phvul.008G041500	Phe/C_Pv08(2.7)	AT1G66380	NP_176812.1	47.475	2.04e-28	regulatory gene
Phvul.008G042350	Phe/C_Pv08(2.7)	AT3G29590	NP_189600.1	35.941	4.48e-84	structural gene
Phvul.008G042350	Phe/C_Pv08(2.7)	AT1G03940	NP_171890.1	29.878	1.07e-59	structural gene
Phvul.008G042350	Phe/C_Pv08(2.7)	AT1G03495	NP_171849.3	30.769	6.39e-39	structural gene
Phvul.008G042400	Phe/C_Pv08(2.7)	AT3G29590	NP_189600.1	36.617	5.8e-86	structural gene
Phvul.008G042400	Phe/C_Pv08(2.7)	AT1G03940	NP_171890.1	31.237	5.83e-62	structural gene
Phvul.008G042400	Phe/C_Pv08(2.7)	AT1G03495	NP_171849.3	31.319	1.25e-40	structural gene
Phvul.008G067300	C_Pv08(5.8)	AT4G38620	NP_195574.1	63.91	3.56e-62	regulatory gene
Phvul.008G067300	C_Pv08(5.8)	AT5G49330	NP_199744.1	66.667	1.24e-57	regulatory gene
Phvul.008G067300	C_Pv08(5.8)	AT2G47460	NP_182268.1	47.739	2.61e-56	regulatory gene
Phvul.008G067300	C_Pv08(5.8)	AT3G62610	NP_191820.1	60.584	1.56e-55	regulatory gene
Phvul.008G067300	C_Pv08(5.8)	AT5G35550	NP_198405.1	58.824	1.84e-43	regulatory gene
Phvul.008G067300	C_Pv08(5.8)	AT1G66380	NP_176812.1	59.813	3.37e-41	regulatory gene
Phvul.008G067300	C_Pv08(5.8)	AT1G66390	NP_176813.1	51.515	4.31e-40	regulatory gene
Phvul.008G067300	C_Pv08(5.8)	AT1G56650	NP_176057.1	50.388	1.77e-39	regulatory gene
Phvul.008G067300	C_Pv08(5.8)	AT1G66370	NP_176811.1	56.034	6.02e-39	regulatory gene
Phvul.008G067300	C_Pv08(5.8)	AT5G35550	NP_198405.1	67.532	8.09e-33	regulatory gene
Phvul.008G067300	C_Pv08(5.8)	AT1G66380	NP_176812.1	59.74	1.1e-29	regulatory gene
Phvul.008G067300	C_Pv08(5.8)	AT1G66380	NP_176812.1	55.814	4.89e-28	regulatory gene
Phvul.008G067300	C_Pv08(5.8)	AT1G71030	NP_177259.1	40.65	2.12e-27	regulatory gene
Phvul.008G067300	C_Pv08(5.8)	AT1G71030	NP_177259.1	40.65	3.14e-27	regulatory gene
Phvul.008G289500	Phe_Pv08(62.5)	AT2G37040	NP_181241.1	71.676	0	structural gene
Phvul.008G289500	Phe_Pv08(62.5)	AT3G10340	NP_187645.1	70.418	0	structural gene
Phvul.008G289500	Phe_Pv08(62.5)	AT3G53260	NP_190894.1	70.113	0	structural gene
Phvul.008G289500	Phe_Pv08(62.5)	AT5G04230	NP_001190223.1	67	0	structural gene
Phvul.008G289500	Phe_Pv08(62.5)	AT5G04230	NP_001190223.1	67.385	0	structural gene
Phvul.008G290200	Phe_Pv08(62.5)	AT1G07250	NP_563784.2	42.268	1.92e-108	structural gene
Phvul.008G290200	Phe_Pv08(62.5)	AT5G17050	NP_197207.1	28.777	3.94e-27	structural gene
Phvul.008G290200	Phe_Pv08(62.5)	AT5G54060	NP_200217.1	31.301	2e-26	structural gene
Phvul.008G290300	Phe_Pv08(62.5)	AT1G07250	NP_563784.2	40.825	3.91e-108	structural gene
Phvul.008G290300	Phe_Pv08(62.5)	AT5G17050	NP_197207.1	27.885	1.06e-29	structural gene
Phvul.008G290300	Phe_Pv08(62.5)	AT5G54060	NP_200217.1	28.727	7.36e-27	structural gene
Phvul.008G291000	Phe_Pv08(62.5)	AT4G14090	NP_193146.1	29.327	7.96e-42	structural gene
Phvul.008G291000	Phe_Pv08(62.5)	AT5G17050	NP_197207.1	35.371	5.74e-33	structural gene
Phvul.008G291000	Phe_Pv08(62.5)	AT1G07250	NP_563784.2	29.968	5.12e-26	structural gene
Phvul.009G239000	Phe_Pv09(35.4)	AT1G17260	NP_173169.2	71.249	0	transport gene
Phvul.010G001300	C_Pv10(1.0)	AT3G21560	NP_188793.1	28.717	7.81e-54	structural gene
Phvul.010G001300	C_Pv10(1.0)	AT5G17050	NP_197207.1	29.35	3.22e-52	structural gene
Phvul.010G001300	C_Pv10(1.0)	AT4G14090	NP_193146.1	25.847	4.85e-42	structural gene
Phvul.010G001300	C_Pv10(1.0)	AT1G07250	NP_563784.2	25.918	1e-32	structural gene
Phvul.010G009000	C_Pv10(1.0)	AT3G21560	NP_188793.1	29.412	1.28e-55	structural gene
Phvul.010G009000	C_Pv10(1.0)	AT3G21560	NP_188793.1	28.039	1.62e-52	structural gene
Phvul.010G009000	C_Pv10(1.0)	AT5G17050	NP_197207.1	27.53	8.25e-49	structural gene
Phvul.010G009000	C_Pv10(1.0)	AT5G17050	NP_197207.1	26.654	1.38e-46	structural gene
Phvul.010G009000	C_Pv10(1.0)	AT4G14090	NP_193146.1	26.582	6.56e-42	structural gene
Phvul.010G009000	C_Pv10(1.0)	AT4G14090	NP_193146.1	25.455	1.08e-38	structural gene
Phvul.010G009000	C_Pv10(1.0)	AT1G07250	NP_563784.2	26.122	4.29e-31	structural gene
Phvul.010G009000	C_Pv10(1.0)	AT1G07250	NP_563784.2	25.984	2.5e-29	structural gene
Phvul.010G010900	C_Pv10(1.0)	AT5G07990	NP_196416.1	35.446	4.71e-103	structural gene
Phvul.010G010900	C_Pv10(1.0)	AT2G30490	NP_180607.1	32.385	2.97e-72	structural gene
Phvul.010G011000	C_Pv10(1.0)	AT5G07990	NP_196416.1	35.294	4.9e-99	structural gene
Phvul.010G011000	C_Pv10(1.0)	AT2G30490	NP_180607.1	31.788	1.65e-67	structural gene
Phvul.010G011400	C_Pv10(1.0)	AT2G23000	NP_179883.1	53.159	1.34e-166	structural gene
